# Supplementary material for: Two Arabidopsis Splicing Factors, U2AF65a and U2AF65b, Differentially Control Flowering Time by Modulating the Expression or Alternative Splicing of a Subset of FLC Upstream Regulators
Source: Plants (Basel). 2023 Apr 14;12(8):1655. doi: 10.3390/plants12081655 (PMC10145705; doi:10.3390/plants12081655)
Supplement: Supplementary file 1 [file plants-12-01655-s001.zip]

Archive with 1 entries (1 files):
- plants-2297771-supplementary.pdf
